# Supplementary material for: Extracellular Vesicles from Probiotic and Beneficial Escherichia coli Strains Exert Multifaceted Protective Effects Against Rotavirus Infection in Intestinal Epithelial Cells
Source: Pharmaceutics. 2026 Jan 18;18(1):120. doi: 10.3390/pharmaceutics18010120 (PMC12844683; doi:10.3390/pharmaceutics18010120)
Supplement: Supplementary file 1 [file pharmaceutics-18-00120-s001.zip]

Archive with 1 entries (1 files):
- pharmaceutics-4067564-supplementary.pdf
